# Supplementary material for: An Efficient Voltammetric Sensor Based on Graphene Oxide-Decorated Binary Transition Metal Oxides Bi2O3/MnO2 for Trace Determination of Lead Ions
Source: Nanomaterials (Basel). 2022 Sep 23;12(19):3317. doi: 10.3390/nano12193317 (PMC9565483; doi:10.3390/nano12193317)
Supplement: Supplementary file 1 [file nanomaterials-12-03317-s001.zip]

Archive with 1 entries (1 files):
- nanomaterials-1902138-supplementary.pdf
